# Supplementary material for: Does aerobic exercise reduce NASH and liver fibrosis in patients with non-alcoholic fatty liver disease? A systematic literature review and meta-analysis
Source: Front Endocrinol (Lausanne). 2022 Nov 3;13:1032164. doi: 10.3389/fendo.2022.1032164 (PMC9669057; doi:10.3389/fendo.2022.1032164)
Supplement: Supplementary file 1 [file Table_1.xlsx]

## Sheet: Blad1
	Supplementary Material 1: Search strategy
	Houttu V and Bouts J et al. Does aerobic exercise reduce NASH and liver fibrosis in patients with non-alcoholic fatty liver disease? A systematic literature review and meta-analysis
		Ovid MEDLINE(R) ALL <1946 to January 25, 2021> Search date: 26 January 2021
		http://ovidsp.ovid.com/ovidweb.cgi?T=JS&NEWS=N&PAGE=main&SHAREDSEARCHID=IPADNOKoM3MfNcbCqcxTCN5xunQ9q4I8vdQFRLDtCIwkMo1eJ0QiawXatIhht0X6
	#	Searches	Results
	1	Non-alcoholic Fatty Liver Disease/	13455
	2	(non alcoholic fatty liver or nonalcoholic fatty liver or non alcoholic fld or nonalcoholic fld or (non alcoholic adj2 Steato*) or (nonalcoholic adj 2 Steato*) or nafld or (Nonalcoholic adj2 steato*) or NASH).ab,kf,ti.	29442
	3	1 or 2	30570
	4	(aerob* adj4 (activ* or exercis* or train*)).ab,kf,ti.	20262
	5	(bicycling or cycling or rowing or aerobic danc* or aerobics).ab,kf,ti.	68100
	6	((moderate or high) adj2 (heart rate or exercise or intensity)).ab,kf,ti.	51876
	7	(vo2 adj (peak or max)).ab,kf,ti.	3778
	8	(vo2peak or vo 2peak or anearobic treshold).ab,kf,ti.	3717
	9	((vo2 or oxygen) adj3 (intake or uptake or reuptake)).ab,kf,ti.	22811
	10	interval exercise training.ab,kf,ti.	110
	11	fitness.ab,kf,ti.	79507
	12	(exercis* and review).mp.	63671
	13	or/4-12	280828
	14	3 and 13	715
	15	exercis*.mp. and systematic review.pt.	7830
	16	3 and 15	21
	17	("2005-003231-46" or NCT0443667 or NCT04342390 or IRCT20110527006611N3 or IRCT20180207038660N1 or IRCT2017011821258N2 or NCT01418027 or NCT04463667 or NCT03995056 or NCT01327443 or NCT02367742).ab.	1
	18	or/14,16-17	715
		Ovid Embase Classic+Embase <1947 to 2021 January 25> Search date: 26 January 2021
		http://ovidsp.ovid.com/ovidweb.cgi?T=JS&NEWS=N&PAGE=main&SHAREDSEARCHID=5C3jf25aCl03Rz9YoA3ZiKZLNAWffQuFfiFrvfdl70qCAqHLBsosKwTpwKGqlp5x3
	#	Searches	Results
	1	Nonalcoholic Fatty Liver/	43115
	2	(non alcoholic fatty liver or nonalcoholic fatty liver or non alcoholic fld or nonalcoholic fld or (non alcoholic adj2 Steato*) or (nonalcoholic adj 2 Steato*) or nafld or (Nonalcoholic adj2 steato*) or NASH).ab,kw,ti.	51545
	3	1 or 2	58359
	4	aerobic exercise/	17085
	5	(aerob* adj4 (activ* or exercis* or train*)).ab,kw,ti.	28132
	6	(bicycling or cycling or rowing or aerobic danc* or aerobics).ab,kw,ti.	76041
	7	((moderate or high) adj2 (heart rate or exercise or intensity)).ab,kw,ti.	67374
	8	(vo2 adj (peak or max)).ab,kw,ti.	6512
	9	(vo2peak or vo 2peak or anearobic treshold).ab,kw,ti.	5542
	10	((vo2 or oxygen) adj3 (intake or uptake or reuptake)).ab,kw,ti.	30842
	11	interval exercise training.ab,kw,ti.	168
	12	fitness.ab,kw,ti.	92571
	13	(exercis* and review).mp.	85498
	14	or/4-13	352260
	15	3 and 14	1307
	16	exercis*.mp.	581791
	17	exp Meta Analysis/	206985
	18	((meta adj analy$) or metaanalys$).tw.	250500
	19	(systematic adj (review$1 or overview$1)).tw.	238117
	20	or/17-19	419325
	21	and/3,16,20	75
	22	("2005-003231-46" or NCT0443667 or NCT04342390 or IRCT20110527006611N3 or IRCT20180207038660N1 or IRCT2017011821258N2 or NCT01418027 or NCT04463667 or NCT03995056 or NCT01327443 or NCT02367742).ab,cn.	3
	23	or/15,21-22	1315
